# Supplementary material for: Sequence-independent RNA sensing and DNA targeting by a split domain CRISPR–Cas12a gRNA switch
Source: Nucleic Acids Res. 2021 Feb 22;49(5):2985–99. doi: 10.1093/nar/gkab100 (PMC7968991; doi:10.1093/nar/gkab100)
Supplement: gkab100_Supplemental_Files [file gkab100_supplemental_files.zip]

Archive with 2 entries (2 files):
- Supplementary Information_resubmission.pdf
- Supplementary Tables_resubmission.xlsx
