# Supplementary material for: Sequence-independent RNA sensing and DNA targeting by a split domain CRISPR–Cas12a gRNA switch
Source: Nucleic Acids Res. 2021 Feb 22;49(5):2985–99. doi: 10.1093/nar/gkab100 (PMC7968991; doi:10.1093/nar/gkab100)
Supplement: gkab100_Supplemental_Files [file gkab100_supplemental_files.zip › Supplementary Tables_resubmission.xlsx]

## Sheet: Table S1 - Oligos and strains
Name	Sequence	Description
SPCpr044	CGAGAGCATCGATCCTAGCATG	Amplify gBlocks
SPCpr045	CTACTCATTCGGGATCGATCGATTC	Amplify gBlocks
SPCqpr637	gtgcattaatacgactcactatagggaaagaggagaaaatgGCGATTGCAATTGGCCT	Amplify araB from genome and add T7 promoter
SPCqpr638	ACAGAAAAGCCCGCCTTTCGGCGGGCTTTGttaTAGAGTCGCAACGGCCTG	Amplify araB from genome and add T500 Terminator
SPCqpr1577	ttaagcagaaggccatcctgatgGCGATTGCAATTGGCCT	SPC araB ORF FWD
SPCqpr1578	atagcccgagatagggttgattaTAGAGTCGCAACGGCCT	SPC araB ORF REV
SPCqpr1579	TGGTCTGGTGTCAAAAATAAtcaaccctatctcgggctat	pCB482 FWD gibson
SPCqpr1580	GAATCCGTAATCATGGTCATcaggatggccttctgcttaa	pCB482 REV gibson
SPCqpr1581	ttaagcagaaggccatcctgATGACCATGATTACGGATTC	lacZ gibson FWD
SPCqpr1582	atagcccgagatagggttgaTTATTTTTGACACCAGACCA	lacZ gibson REV
SPCqpr1589	ctaggtataatgctagcATGGCGATTGCAATTGGC	Insert J23119 in Cas12a araB No Pr.
SPCqpr1590	gactgagctagctgtcaaCAGGATGGCCTTCTGCTT	Insert J23119 in Cas12a araB No Pr.
SPCqpr1591	ctaggtataatgctagcTGACCATGATTACGGATTC	Insert J23119 in Cas12a lacZ No Pr.
SPCqpr1592	gactgagctagctgtcaaAGGATGGCCTTCTGCTTA	Insert J23119 in Cas12a lacZ No Pr.
Name	Genotype	Lab stock	Source
Escherichia coli MG1655	K-12 F– λ– ilvG– rfb-50 rph-1	pCB168	S. Gottesman lab, NIH
SPC295	MG1655 ΔaraBAD	pCB1243	This paper

## Sheet: Table S2 - Plasmids and gBlocks
Lab ID	Description	Appears in Fig.	Type	Source	Benchling Link
pCB482	dFnCas12a CmR p15a	2020-02-05	Plasmid	Leenay et al. 2016 (PMID: 27041224)	https://benchling.com/s/seq-QykRWwUE1sBB64Pt33W7
pCB705	P70a-deGFP kanR sc101	2,3-5	Plasmid	Garamella et al. 2016 (PMID: 26818434)	https://benchling.com/s/seq-PReiYTlMkGC1EZXDaFbx
pCB556	P70a-deGFP AmpR ColE1	2020-02-05	Plasmid	Garamella et al. 2016 (PMID: 26818434)	https://benchling.com/s/seq-Ih9nA22uvoSdWSM0ppVY
pCB1023	P70a-T7RNAP AmpR p15a	5	Plasmid	Marshall et al. 2018 (PMID: 5976856)	https://benchling.com/s/seq-S6i5AuP30D1Fa3s8MlLI
	gRNA-NT	2020-02-05	gBlock (linear DNA)	This paper	https://benchling.com/s/seq-ZEw4Tsaiaxkvm1mb2hBS
	gRNA-1	2020-02-05	gBlock (linear DNA)	This paper	https://benchling.com/s/seq-EpF4jikoX4wM50UfqUGD
	Sw-1	2,3	gBlock (linear DNA)	This paper	https://benchling.com/s/seq-4IqaceKJwkR82sru3hvd
	Sw-2	2,3	gBlock (linear DNA)	This paper	https://benchling.com/s/seq-NpK9cTFI4VWZpyH2swcR
	Tr-1	2020-02-05	gBlock (linear DNA)	This paper	https://benchling.com/s/seq-IMr0H9NBPKFB5eEW9qQ7
	Tr-2	2,3	gBlock (linear DNA)	This paper	https://benchling.com/s/seq-VR9cjwbbZRza0BLAucjz
pCB1227	gRNA-NT and Tr-1 AmpR pBR332	2,3-5	Plasmid	This paper	https://benchling.com/s/seq-xl4PMz1QGA9lD1zsqrL2
pCB1228	gRNA-1 & Tr-1 AmpR pBR332	2,3-5	Plasmid	This paper	https://benchling.com/s/seq-r0JVD7ezSNyk80IULUhs
pCB1229	Sw-1 & Rdm Trigger AmpR pBR332	2,3-5	Plasmid	This paper	https://benchling.com/s/seq-51qzqmWcVY4X8fZDcURP
pCB1230	Sw-1 & Tr-1 AmpR pBR332	2,3-5	Plasmid	This paper	https://benchling.com/s/seq-FLj2RzMtlh6RgJMnkILB
	Sw-3	3	gBlock (linear DNA)	This paper	https://benchling.com/s/seq-EHJuOnOUG3c6Xd0N8h1U
	Sw-4	3	gBlock (linear DNA)	This paper	https://benchling.com/s/seq-OgYjCGSnrEJ7o7w6RTfn
	Sw-5	3	gBlock (linear DNA)	This paper	https://benchling.com/s/seq-G4Xmy0T2h1K1fVg1wRzk
	Sw-6	3	gBlock (linear DNA)	This paper	https://benchling.com/s/seq-CKbKvuzirdGiM2yvJjZY
	Sw-7	3	gBlock (linear DNA)	This paper	https://benchling.com/s/seq-bsz4pa9oZewehW6iUf45
	Sw-8	3	gBlock (linear DNA)	This paper	https://benchling.com/s/seq-owP90ez940FWSN3Dt51h
	Sw-9	3	gBlock (linear DNA)	This paper	https://benchling.com/s/seq-o1YE9AJh3qgXQpbRRkDH
	Sw-10	3	gBlock (linear DNA)	This paper	https://benchling.com/s/seq-w4cnJhggs4Fwp1ly0AOK
	Sw-11	3	gBlock (linear DNA)	This paper	https://benchling.com/s/seq-OEH2cRoYZccRfbMDVw6e
	Sw-12	3	gBlock (linear DNA)	This paper	https://benchling.com/s/seq-RF4I9he1vm4IblCo5gaA
	Tr-3	3	gBlock (linear DNA)	This paper	https://benchling.com/s/seq-FY4AjP1cFJT925loIHUC
	Tr-4	3	gBlock (linear DNA)	This paper	https://benchling.com/s/seq-Qrj3Q2AGYYH0JK4JiUia
	Tr-5	3	gBlock (linear DNA)	This paper	https://benchling.com/s/seq-HFhdzCfTMYcg7hK7wORn
	Tr-6	3	gBlock (linear DNA)	This paper	https://benchling.com/s/seq-KpAvwB3lJtMJZGaD4lKN
	Tr-7	3	gBlock (linear DNA)	This paper	https://benchling.com/s/seq-uartT1imm6MifIf5rsA9
	Tr-8	3	gBlock (linear DNA)	This paper	https://benchling.com/s/seq-4eTbQtHcAfT1sod9aKuQ
	Tr-9	3	gBlock (linear DNA)	This paper	https://benchling.com/s/seq-BpSkzpPoRmn2qtynnaRa
	Tr-10	3	gBlock (linear DNA)	This paper	https://benchling.com/s/seq-Jms5wwr1Schv4RxbRDCB
	Tr-11	3	gBlock (linear DNA)	This paper	https://benchling.com/s/seq-abBzweJYjjeTsujRKIOe
	Tr-12	2020-02-05	gBlock (linear DNA)	This paper	https://benchling.com/s/seq-xJHwfplmNO3QUZrwBe9D
	RyhB	4	gBlock (linear DNA)	This paper	https://benchling.com/s/seq-UcZBz7G3yPIFjO5AWNwL
	Sw-R1	4	gBlock (linear DNA)	This paper	https://benchling.com/s/seq-tMzAxUlE0TkznSFeZ4em
	Sw-R2	4	gBlock (linear DNA)	This paper	https://benchling.com/s/seq-3Dj9MJUqINIZk0LINX9f
	Sw-R3	4	gBlock (linear DNA)	This paper	https://benchling.com/s/seq-XoCHZGeyYGSLZ3UDUUrP
	Sw-R4	4	gBlock (linear DNA)	This paper	https://benchling.com/s/seq-NnepOnXTfw2hDuUEpbSJ
	Sw-R5	4	gBlock (linear DNA)	This paper	https://benchling.com/s/seq-66swQ3b0ebfINMvV4VyK
	Sw-R6	4	gBlock (linear DNA)	This paper	https://benchling.com/s/seq-SGe5yxiKEhEn29FedBuE
	Sw-R7	4	gBlock (linear DNA)	This paper	https://benchling.com/s/seq-ECrg74bghncnaRPoDBVC
	Sw-R8	4	gBlock (linear DNA)	This paper	https://benchling.com/s/seq-UgoMFrlz4nrXAoeNwFR5
	Sw-R9	4	gBlock (linear DNA)	This paper	https://benchling.com/s/seq-6SxeoRTuCKqhMYM2fFyb
	Sw-R10	4	gBlock (linear DNA)	This paper	https://benchling.com/s/seq-oPq7yUoRnz3fbMhZ3hZQ
	Sw-R11	4	gBlock (linear DNA)	This paper	https://benchling.com/s/seq-lSzHuq8zhh7Eb9ZSDYWk
	Sw-R12	4	gBlock (linear DNA)	This paper	https://benchling.com/s/seq-FOn6YPkzzODr5Et2u6rK
	Sw-R13	4	gBlock (linear DNA)	This paper	https://benchling.com/s/seq-BY7nDiON12EIEfbovmRA
	Sw-R14	4	gBlock (linear DNA)	This paper	https://benchling.com/s/seq-Ajf1W4GaX9FNyjpJxHpR
	Sw-R15	4	gBlock (linear DNA)	This paper	https://benchling.com/s/seq-Uklm3N60NzZY5885Dzuc
	Sw-R16	4	gBlock (linear DNA)	This paper	https://benchling.com/s/seq-dE9cNIWNuw203RcyU6QX
	Sw-R17	4	gBlock (linear DNA)	This paper	https://benchling.com/s/seq-Qov2nFLXmXCm5ukjL6sU
	Sw-R18	4	gBlock (linear DNA)	This paper	https://benchling.com/s/seq-GlY4qEwTE63UHkvt52OL
	Sw-R19	4	gBlock (linear DNA)	This paper	https://benchling.com/s/seq-FMLKttjRPOIr8oC8sPEW
pCB1231	Sw-R6 AmpR pBR332	4	Plasmid	This paper	https://benchling.com/s/seq-TgbtFwwKYeFsRj2AOA3h
pCB1232	Sw-R11 AmpR pBR332	4	Plasmid	This paper	https://benchling.com/s/seq-l5WhZILVnZw7iFSbi2fA
pCB1233	Sw-R14 AmpR pBR332	4	Plasmid	This paper	https://benchling.com/s/seq-hFT8LliCSPWYEgyX1GV8
pCB1234	Sw-R15 AmpR pBR332	4	Plasmid	This paper	https://benchling.com/s/seq-06DWaQPMyKhMHVlU2smI
pCB1235	Sw-R16 AmpR pBR332	4	Plasmid	This paper	https://benchling.com/s/seq-FF6KfLX1GNXINFVbYVqq
	Sw-A1	5	gBlock (linear DNA)	This paper	https://benchling.com/s/seq-3dzq46IyDuyRirLOV3GS
	Sw-A2	5	gBlock (linear DNA)	This paper	https://benchling.com/s/seq-pWIfzOU03n8b2H37dgPr
	Sw-A3	5	gBlock (linear DNA)	This paper	https://benchling.com/s/seq-rpkkLSsjRWlKxBLmj6xK
	Sw-A4	5	gBlock (linear DNA)	This paper	https://benchling.com/s/seq-hOwivPImrU9QerQl3UlQ
	Sw-A5	5	gBlock (linear DNA)	This paper	https://benchling.com/s/seq-fvSmGsezAi702N5STgNn
	Sw-A6	5	gBlock (linear DNA)	This paper	https://benchling.com/s/seq-CeCqiGnsZ2MThIO06j4J
	Sw-A7	5	gBlock (linear DNA)	This paper	https://benchling.com/s/seq-fkxrXpDtwmkGg5lfv58m
	Sw-A8	5	gBlock (linear DNA)	This paper	https://benchling.com/s/seq-kCZE2OxIdmezAIGldSBm
	Sw-A9	5	gBlock (linear DNA)	This paper	https://benchling.com/s/seq-WLB5G7ZDRjBxug7088oa
	Sw-A10	5	gBlock (linear DNA)	This paper	https://benchling.com/s/seq-Bn6lvRQi3ldOWfRUY6yn
	Sw-A11	5	gBlock (linear DNA)	This paper	https://benchling.com/s/seq-G9YQioTyEo9JEjRLadkq
	Sw-A12	5	gBlock (linear DNA)	This paper	https://benchling.com/s/seq-0tYMYrO7CIKqS1hSxCBm
	Sw-A13	5	gBlock (linear DNA)	This paper	https://benchling.com/s/seq-kVakBbv7rs7avXQJDtlJ
	Sw-A14	5	gBlock (linear DNA)	This paper	https://benchling.com/s/seq-LBp6NytxuA0pGX4JoB1L
	Sw-A15	5	gBlock (linear DNA)	This paper	https://benchling.com/s/seq-DPifOh2fiySaIWm7piG9
	Sw-A16	5	gBlock (linear DNA)	This paper	https://benchling.com/s/seq-Hn4zarPi1W4WFAN71svN
	Sw-A17	5	gBlock (linear DNA)	This paper	https://benchling.com/s/seq-itWaGAVHDYOA7fKo1ugR
	Sw-A18	5	gBlock (linear DNA)	This paper	https://benchling.com/s/seq-aaeTUsesA29zXIBCqzMl
	Sw-A19	5	gBlock (linear DNA)	This paper	https://benchling.com/s/seq-Yu8VqmCtxxT4UjQhpTGU
	Sw-A20	5	gBlock (linear DNA)	This paper	https://benchling.com/s/seq-Bvw70RIanQFjYMwmX0R3
	Sw-A21	5	gBlock (linear DNA)	This paper	https://benchling.com/s/seq-V7s8M4dwqWbbynCpB0RC
	Sw-A22	5	gBlock (linear DNA)	This paper	https://benchling.com/s/seq-KYAqHBksAks0fIeScU8o
	Sw-A23	5	gBlock (linear DNA)	This paper	https://benchling.com/s/seq-qwuJldtI5BpBLTbx9fMv
	Sw-A24	5	gBlock (linear DNA)	This paper	https://benchling.com/s/seq-k8X0D0okh0Vo9GoqCaCl
	Sw-A25	5	gBlock (linear DNA)	This paper	https://benchling.com/s/seq-pX8AiGVGjq7fm3r5PVAJ
	Sw-A26	5	gBlock (linear DNA)	This paper	https://benchling.com/s/seq-dPsnOvULTOdE1e9pin4s
	Sw-A27	5	gBlock (linear DNA)	This paper	https://benchling.com/s/seq-oDyMDr8hpr3o3Sdf8Ozu
	Sw-A28	5	gBlock (linear DNA)	This paper	https://benchling.com/s/seq-fsfNJpQNE3rNtyOmYR0q
	Sw-A29	5	gBlock (linear DNA)	This paper	https://benchling.com/s/seq-Fs06cNaixrelxc6xO8mM
pCB1236	dFnCas12a araB_P119 CmR p15a	5	Plasmid	This paper	https://benchling.com/s/seq-4Cfzt3pidHaQZbjSiNSV
pCB1237	dFnCas12a lacZ_P119 CmR p15a	5	Plasmid	This paper	https://benchling.com/s/seq-jCK0VDza9gJ5WBdS9Tu0
pCB1238	Sw-A3 AmpR pBR332	5	Plasmid	This paper	https://benchling.com/s/seq-URZuDUhOSVhjiih6wXvT
pCB1239	Sw-A4 AmpR pBR332	5	Plasmid	This paper	https://benchling.com/s/seq-AXSZkasGviALxzI9Vst4
pCB1240	Sw-A8 AmpR pBR332	5	Plasmid	This paper	https://benchling.com/s/seq-PV3WhxuOkt99HhrfL0GP
pCB1241	Sw-A18 AmpR pBR332	5	Plasmid	This paper	https://benchling.com/s/seq-4lL8JRDqy0NiDQHrgrgD
pCB1242	Sw-A25 AmpR pBR332	5	Plasmid	This paper	https://benchling.com/s/seq-iBnlIcjLTI0TeWfC8xo4
pCB453	SpydCas9	S2	Plasmid	Leenay et al. 2016 (PMID: 27041224)	https://benchling.com/s/seq-wdd4mQVJ2OsPKBke2E9G
pCB872	FnCas12a	S3	Plasmid	Liao et al. 2019 (PMID: 31270316)	https://benchling.com/s/seq-V1QiqZE3H8v3tAAVufTp

## Sheet: Table S3 - NUPACK constraints
Switch name	Switch sequence (5' to 3')	Structural constraints for switch, OFF	Structural constraints for switch, ON	Trigger name	Trigger sequence
gRNA1 ctrl	AAUUUCUACUGUUGUAGAUCCUCUGGCGGUGAUAAUGGUUGCA	U15 D13 U15 U30	D15 (U13 D15 + U13) U4 D5 U4 U25	N/A
gRNA2 ctrl	AAUUUCUACUGUUGUAGAUACUUUAAGAAGGAGAUAUACCAUG	U15 D13 U15 U30	D15 (U13 D15 + U13) U4 D5 U4 U25	N/A
Sw-1	UCUUAAUGUUAACUCAACAGUAGAAAUUCAGCACAUACAUAUCAAUUUCUACUGUUGUAGAUCCUCUGGCGGUGAUAAUGGUUGCA	U15 D13 U15 U30	D15 (U13 D15 + U13) U4 D5 U4 U25	Tr-1	GAUAUGUAUGUGCUGCACCGAAUCAAACGAGUUAACAUUAAGA
Sw-2	GAAAUGAACGAAAGCAACAGUAGAAAUUCACUUCCGCUCCACGAAUUUCUACUGUUGUAGAUCCUCUGGCGGUGAUAAUGGUUGCA	U15 D13 U15 U30	D15 (U13 D15 + U13) U4 D5 U4 U25	Tr-2	CGUGGAGCGGAAGUGUCCCGAAUCAAGAGCUUUCGUUCAUUUC
Sw-3	UCCUUACUUAUUCGAAACAGUAGAAAUUCCCGACACAUAAACGAAUUUCUACUGUUGUAGAUCCUCUGGCGGUGAUAAUGGUUGCA	U15 D13 U15 U30	D15 (U13 D15 + U13) U4 D5 U4 U25	Tr-3	CGUUUAUGUGUCGGGUCACCAGAAAUCGUCGAAUAAGUAAGGA
Sw-4	AUAUUCUUACUCAUCAACAGUAGAAAUUCCCGUCACUUUCAAGAAUUUCUACUGUUGUAGAUCCUCUGGCGGUGAUAAUGGUUGCA	U15 D13 U15 U30	D15 (U13 D15 + U13) U4 D5 U4 U25	Tr-4	CUUGAAAGUGACGGGUACAACGAAUCAGGAUGAGUAAGAAUAU
Sw-5	CAAUUUCUGGUAUGAAACAGUAGAAAUUGCCCUCGACACCUACAAUUUCUACUGUUGUAGAUCCUCUGGCGGUGAUAAUGGUUGCA	U15 D13 U15 U30	D15 (U13 D15 + U13) U4 D5 U4 U25	Tr-5	GUAGGUGUCGAGGGCUCCAGAGUAAGAGUCAUACCAGAAAUUG
Sw-6	GGUACCGAAUAGUUCAACAGUAGAAAUUGAUCACGCUACCUCCAAUUUCUACUGUUGUAGAUCCUCUGGCGGUGAUAAUGGUUGCA	U15 D13 U15 U30	D15 (U13 D15 + U13) U4 D5 U4 U25	Tr-6	GGAGGUAGCGUGAUCUCGAACAUAGCCCGAACUAUUCGGUACC
Sw-7	UAAUGAUUCAAGGUAAACAGUAGAAAUUGCUAAUACACCUCACAAUUUCUACUGUUGUAGAUCCUCUGGCGGUGAUAAUGGUUGCA	U15 D13 U15 U30	D15 (U13 D15 + U13) U4 D5 U4 U25	Tr-7	GUGAGGUGUAUUAGCUCCAAAUAGAACAUACCUUGAAUCAUUA
Sw-8	GACGAAACAUGAACGAACAGUAGAAAUUGACACAUACACCUACAAUUUCUACUGUUGUAGAUCCUCUGGCGGUGAUAAUGGUUGCA	U15 D13 U15 U30	D15 (U13 D15 + U13) U4 D5 U4 U25	Tr-8	GUAGGUGUAUGUGUCUGAGAACAUAAACCGUUCAUGUUUCGUC
Sw-9	UAUAUCUUACGUGUCAACAGUAGAAAUUGCGAGGACUAGGAACAAUUUCUACUGUUGUAGAUCCUCUGGCGGUGAUAAUGGUUGCA	U15 D13 U15 U30	D15 (U13 D15 + U13) U4 D5 U4 U25	Tr-9	GUUCCUAGUCCUCGCUACGCCAGUAUCCGACACGUAAGAUAUA
Sw-10	GAAUCUAAUCCCUAUAACAGUAGAAAUUGCCGCACUAUCAUCCAAUUUCUACUGUUGUAGAUCCUCUGGCGGUGAUAAUGGUUGCA	U15 D13 U15 U30	D15 (U13 D15 + U13) U4 D5 U4 U25	Tr-10	GGAUGAUAGUGCGGCUAACGAAGUCCAGAUAGGGAUUAGAUUC
Sw-11	ACUUAAACUUAUACUAACAGUAGAAAUUGAACUAACAUCCUGCAAUUUCUACUGUUGUAGAUCCUCUGGCGGUGAUAAUGGUUGCA	U15 D13 U15 U30	D15 (U13 D15 + U13) U4 D5 U4 U25	Tr-11	GCAGGAUGUUAGUUCUAGAACAUCAUAAAGUAUAAGUUUAAGU
Sw-12	UCGCCAAGCUCAUAGAACAGUAGAAAUUCGAAUCACACUACAGAAUUUCUACUGUUGUAGAUACUUUAAGAAGGAGAUAUACCAUG	U15 D13 U15 U30	D15 (U13 D15 + U13) U4 D5 U4 U25	Tr-12	CUGUAGUGUGAUUCGUCCAAGGUAGAAGCUAUGAGCUUGGCGA
Sw-R1	AAGUAAUACUGGAAGAACAGUAGAAAUUGUCGUGCUUUCAGGUAAUUUCUACUGUUGUAGAUCCUCUGGCGGUGAUAAUGGUUGCA			RyhB	GCGAUCAGGAAGACCCUCGCGGAGAACCUGAAAGCACGACAUUGCUCACAUUGCUUCCAGUAUUACUUAGCCAGCCGGGUGCUGGCUUUU
Sw-R2	AAGUAAUACUGGAAGAACAGUAGAAAUUUGUCGUGCUUUCAGGAAUUUCUACUGUUGUAGAUCCUCUGGCGGUGAUAAUGGUUGCA			RyhB
Sw-R3	AAGUAAUACUGGAAGAAUAGUAGAAAUUUGUCGUGCUUUCAGGAAUUUCUACUGUUGUAGAUCCUCUGGCGGUGAUAAUGGUUGCA			RyhB
Sw-R4	AAGUAAUACUGGAAGCAAUGUGAACAGUAGAAAUUUUUCAGGUUCUCCGCGAAUUUCUACUGUUGUAGAUCCUCUGGCGGUGAUAAUGGUUGCA			RyhB
Sw-R5	AAGUAAUACUGGAAGCAAUGUGAGCAACAGUAGAAAUUUCAGGUUCUCCGCGAUUAAGAAUUUCUACUGUUGUAGAUCCUCUGGCGGUGAUAAUGGUUGCA	U24 D14 (U15 U5) U29	D15 (U13 D24 + U14) U5 U4 D5 U5 U25	RyhB
Sw-R6	AAGUAAUACUGGAAGCAAUGUGAGCAACAGUAGAAAUUAGGGUCUUCCUGAUCGCAAUUUCUACUGUUGUAGAUCCUCUGGCGGUGAUAAUGGUUGCA			RyhB
Sw-R7	AAGUAAUACUGGAAGCAAUGUGAGCAAUGUAACAGUAGAAAUUAGGGUCUUCCUGAUCGCAAUUUCUACUGUUGUAGAUCCUCUGGCGGUGAUAAUGGUUGCA			RyhB
Sw-R8	AAGUAAUACUGGAAGCAAUGUGAGCAAUGUCAACAGUAGAAAUUAGGGUCUUCCUGAUCGCAAUUUCUACUGUUGUAGAUCCUCUGGCGGUGAUAAUGGUUGCA			RyhB
Sw-R9	AAGUAAUACUGGAAGCAAUGUGAGCAAUGUCGUGCUUUAACAGUAGAAAUUAGGGUCUUCCUGAUCGCAAUUUCUACUGUUGUAGAUCCUCUGGCGGUGAUAAUGGUUGCA			RyhB
Sw-R10	AAGUAAUACUGGAAGCAAUGUGAGCAACAGUAGAAAUUCGAGGGUCUUCCUGAUCGCAAUUUCUACUGUUGUAGAUCCUCUGGCGGUGAUAAUGGUUGCA			RyhB
Sw-R11	AAGUAAUACUGGAAGCAAUGUGAGCAACAGUAGAAAUUCGAGGGUCUUCCUGAUCGCACCUGAAUUUCUACUGUUGUAGAUCCUCUGGCGGUGAUAAUGGUUGCA	U24 D14 (U19 U5) U29	D19 (U23 D24 + U14) U5 U4 D5 U4 U25	RyhB
Sw-R12	AAGUAAUACUGGAAGCAAUGUGAGCAACAGUAGAAAUUCGCGAGGGUCUUCCUGAUCGCAAUUUCUACUGUUGUAGAUCCUCUGGCGGUGAUAAUGGUUGCA			RyhB
Sw-R13	AAGUAAUACUGGAAGCAAUGUGAGCAACAGUAGAAAUUCGCGAGGGUCUUCCUGAUCGCACGAGAAUUUCUACUGUUGUAGAUCCUCUGGCGGUGAUAAUGGUUGCA	U24 D14 (U21 U5) U29	D21 (U23 D24 + U14) U5 U4 D5 U4 U25	RyhB
Sw-R14	AAGUAAUACUGGAAGCAAUGUGAGCAACAGUAGAAAUUUCCGCGAGGGUCUUCCUGAUCGCAAUUUCUACUGUUGUAGAUCCUCUGGCGGUGAUAAUGGUUGCA			RyhB
Sw-R15	AAGUAAUACUGGAAGCAAUGUGAGCAACAGUAGAAAUUUCUCCGCGAGGGUCUUCCUGAUCGCAAUUUCUACUGUUGUAGAUCCUCUGGCGGUGAUAAUGGUUGCA			RyhB
Sw-R16	AAGUAAUACUGGAAGCAAUGUGAGCAACAGUAGAAAUUGUUCUCCGCGAGGGUCUUCCUGAUCGCAAUUUCUACUGUUGUAGAUCCUCUGGCGGUGAUAAUGGUUGCA			RyhB
Sw-R17	AAGUAAUACUGGAAGCAAUGUGAGCAAUGUCAACAGUAGAAAUUCGAGGGUCUUCCUGAUCGCAAUUUCUACUGUUGUAGAUCCUCUGGCGGUGAUAAUGGUUGCA			RyhB
Sw-R18	AAGUAAUACUGGAAGCAAUGUGAGCAAUGUCAACAGUAGAAAUUUCCGCGAGGGUCUUCCUGAUCGCAAUUUCUACUGUUGUAGAUCCUCUGGCGGUGAUAAUGGUUGCA			RyhB
Sw-R19	AAGUAAUACUGGAAGCAAUGUGAGCAAUGUCAACAGUAGAAAUUGUUCUCCGCGAGGGUCUUCCUGAUCGCAAUUUCUACUGUUGUAGAUCCUCUGGCGGUGAUAAUGGUUGCA			RyhB
Sw-A1	AUCUCUUCACCGGUAGCGCAGUCCACCGCCCAACAGUAGAAAUUAUCACUGCCAAAAUCGAGGCCAAUUAAUUUCUACUGUUGUAGAUCCUCUGGCGGUGAUAAUGGUUGCA			AraB	ATGGCGATTGCAATTGGCCTCGATTTTGGCAGTGATTCTGTGCGAGCTTTGGCGGTGGACTGCGCTACCGGTGAAGAGATCGCCACCAGCGTAGAGTGGTATCCCCGTTGGCAGAAAGGGCAATTTTGTGATGCCCCGAATAACCAGTTCCGTCATCATCCGCGTGACTACATTGAGTCAATGGAAGCGGCACTGAAAACCGTGCTTGCAGAGCTTAGCGTCGAACAGCGCGCAGCTGTGGTCGGGATTGGCGTTGACAGTACCGGCTCGACGCCCGCACCGATTGATGCCGACGGAAACGTGCTGGCGCTGCGCCCGGAGTTTGCCGAAAACCCGAACGCGATGTTCGTATTGTGGAAAGACCACACTGCGGTTGAAGAAGCGGAAGAGATTACCCGT…
Sw-A2	AUCUCUUCACCGGUAGCGCAGUCCACCGCCCAACAGUAGAAAUUAUCACUGCCAAAAUCGAGGCCAAAAUUUCUACUGUUGUAGAUCCUCUGGCGGUGAUAAUGGUUGCA			AraB
Sw-A3	UCACCGGUAGCGCAGUCCACCGCCCAACAGUAGAAAUUAUCACUGCCAAAAUCGAGGCCAAUUGCAAUUUCUACUGUUGUAGAUCCUCUGGCGGUGAUAAUGGUUGCA			AraB
Sw-A4	UCACCGGUAGCGCAGUCCACCGCCCAACAGUAGAAAUUAUCACUGCCAAAAUCGAGGCCAAUUAAUUUCUACUGUUGUAGAUCCUCUGGCGGUGAUAAUGGUUGCA			AraB
Sw-A5	UCACCGGUAGCGCAGUCCACCGCCACAACAGUAGAAAUUAUCACUGCCAAAAUCGAGGCCAAUUAAUUUCUACUGUUGUAGAUCCUCUGGCGGUGAUAAUGGUUGCA			AraB
Sw-A6	UCACCGGUAGCGCAGUCCACCGCCCAACAGUAGAAAUUAUCACUGCCAAAAUCGAGGCCAAAAUUUCUACUGUUGUAGAUCCUCUGGCGGUGAUAAUGGUUGCA			AraB
Sw-A7	UCACCGGUAGCGCAGUCCACCGCCACAACAGUAGAAAUUGAAUCACUGCCAAAAUCGAGGCCAAAAUUUCUACUGUUGUAGAUCCUCUGGCGGUGAUAAUGGUUGCA			AraB
Sw-A8	CUCUUCACCGGUAGCGCAGUCCACCAACAGUAGAAAUUCACUGCCAAAAUCGAGGCCAAUUGCAAUUUCUACUGUUGUAGAUCCUCUGGCGGUGAUAAUGGUUGCA			AraB
Sw-A9	CUCUUCACCGGUAGCGCAGUCCACCAACAGUAGAAAUUCUGCCAAAAUCGAGGCCAAUUGCAAUUUCUACUGUUGUAGAUCCUCUGGCGGUGAUAAUGGUUGCA			AraB
Sw-A10	CUUUCCACAAUACGAACAUCGCGUUCGGGUCAACAGUAGAAAUUGGGCGCAGCGCCAGCACGUUUCCGUAAUUUCUACUGUUGUAGAUCCUCUGGCGGUGAUAAUGGUUGCA			AraB
Sw-A11	CUUUCCACAAUACGAACAUCGCGUUCGGGUCAACAGUAGAAAUUGGGCGCAGCGCCAGCACGUUUCCAAUUUCUACUGUUGUAGAUCCUCUGGCGGUGAUAAUGGUUGCA			AraB
Sw-A12	ACAAUACGAACAUCGCGUUCGGGUCAACAGUAGAAAUUGGGCGCAGCGCCAGCACGUUUCCGUCGAAUUUCUACUGUUGUAGAUCCUCUGGCGGUGAUAAUGGUUGCA			AraB
Sw-A13	ACAAUACGAACAUCGCGUUCGGGUCAACAGUAGAAAUUGGGCGCAGCGCCAGCACGUUUCCGUAAUUUCUACUGUUGUAGAUCCUCUGGCGGUGAUAAUGGUUGCA			AraB
Sw-A14	ACAAUACGAACAUCGCGUUCGGGUACAACAGUAGAAAUUGGGCGCAGCGCCAGCACGUUUCCGUAAUUUCUACUGUUGUAGAUCCUCUGGCGGUGAUAAUGGUUGCA			AraB
Sw-A15	ACAAUACGAACAUCGCGUUCGGGUUACAACAGUAGAAAUUGGGCGCAGCGCCAGCACGUUUCCGUAAUUUCUACUGUUGUAGAUCCUCUGGCGGUGAUAAUGGUUGCA			AraB
Sw-A16	ACAAUACGAACAUCGCGUUCGGGUCAACAGUAGAAAUUGGGCGCAGCGCCAGCACGUUUCCAAUUUCUACUGUUGUAGAUCCUCUGGCGGUGAUAAUGGUUGCA			AraB
Sw-A17	ACAAUACGAACAUCGCGUUCGGGUACAACAGUAGAAAUUCCGGGCGCAGCGCCAGCACGUUUCCAAUUUCUACUGUUGUAGAUCCUCUGGCGGUGAUAAUGGUUGCA			AraB
Sw-A18	CAAUACGAACAUCGCGUUCGGGUUCAACAGUAGAAAUUGCGCAGCGCCAGCACGUUUCCGUCGAAUUUCUACUGUUGUAGAUCCUCUGGCGGUGAUAAUGGUUGCA			AraB
Sw-A19	CAAUACGAACAUCGCGUUCGGGUUCAACAGUAGAAAUUGCAGCGCCAGCACGUUUCCGUCGAAUUUCUACUGUUGUAGAUCCUCUGGCGGUGAUAAUGGUUGCA			AraB
Sw-A20	GCAACGGCCUGGGCAGCCUGUGCCGGGGCGCAACAGUAGAAAUUGUGUUGUUCGGCGCUCAUCGCCCAUAAUUUCUACUGUUGUAGAUCCUCUGGCGGUGAUAAUGGUUGCA			AraB
Sw-A21	GCAACGGCCUGGGCAGCCUGUGCCGGGGCGCAACAGUAGAAAUUGUGUUGUUCGGCGCUCAUCGCCCAAUUUCUACUGUUGUAGAUCCUCUGGCGGUGAUAAUGGUUGCA			AraB
Sw-A22	GCCUGGGCAGCCUGUGCCGGGGCGCAACAGUAGAAAUUGUGUUGUUCGGCGCUCAUCGCCCAUUGAAUUUCUACUGUUGUAGAUCCUCUGGCGGUGAUAAUGGUUGCA			AraB
Sw-A23	GCCUGGGCAGCCUGUGCCGGGGCGCAACAGUAGAAAUUGUGUUGUUCGGCGCUCAUCGCCCAUAAUUUCUACUGUUGUAGAUCCUCUGGCGGUGAUAAUGGUUGCA			AraB
Sw-A24	GCCUGGGCAGCCUGUGCCGGGGCGACAACAGUAGAAAUUGUGUUGUUCGGCGCUCAUCGCCCAUAAUUUCUACUGUUGUAGAUCCUCUGGCGGUGAUAAUGGUUGCA			AraB
Sw-A25	GCCUGGGCAGCCUGUGCCGGGGCGUACAACAGUAGAAAUUGUGUUGUUCGGCGCUCAUCGCCCAUAAUUUCUACUGUUGUAGAUCCUCUGGCGGUGAUAAUGGUUGCA			AraB
Sw-A26	GCCUGGGCAGCCUGUGCCGGGGCGCAACAGUAGAAAUUGUGUUGUUCGGCGCUCAUCGCCCAAUUUCUACUGUUGUAGAUCCUCUGGCGGUGAUAAUGGUUGCA			AraB
Sw-A27	GCCUGGGCAGCCUGUGCCGGGGCGACAACAGUAGAAAUUUAGUGUUGUUCGGCGCUCAUCGCCCAAUUUCUACUGUUGUAGAUCCUCUGGCGGUGAUAAUGGUUGCA			AraB
Sw-A28	AACGGCCUGGGCAGCCUGUGCCGGCAACAGUAGAAAUUGUGUUGUUCGGCGCUCAUCGCCCAUAAUUUCUACUGUUGUAGAUCCUCUGGCGGUGAUAAUGGUUGCA			AraB
Sw-A29	AACGGCCUGGGCAGCCUGUGCCGGCAACAGUAGAAAUUGUGUUGUUCGGCGCUCAUCGCCCAAUUUCUACUGUUGUAGAUCCUCUGGCGGUGAUAAUGGUUGCA			AraB

## Sheet: Table S4 - araB RNA triggers
Locations of trigger subsequences on AraB		Start	End
	Target subsequence A	10	80
	Target subsequence B	291	361
	Target subsequence C	1621	1691
	Whole AraB CDS	1	1701
Length and binding locations of switch elements
Switch name	Trigger Subsequence	Toehold length	Clamp length	Loop length	Bulge length	Toehold binding target position on araB CDS	Loop binding target position on araB CDS
Sw-A1	a	30	14	25	14	80-51	36-12
Sw-A2	a	30	14	23	14	80-51	36-14
Sw-A3	a	24	14	27	14	74-51	36-10
Sw-A4	a	24	14	25	14	74-51	36-12
Sw-A5	a	24	15	25	14	74-51	36-12
Sw-A6	a	24	14	23	14	74-51	36-14
Sw-A7	a	24	15	25	12	74-51	38-14
Sw-A8	a	24	14	25	20	78-55	34-10
Sw-A9	a	24	14	23	22	78-55	32-10
Sw-A10	b	30	14	25	14	361-332	317-293
Sw-A11	b	30	14	23	14	361-332	317-295
Sw-A12	b	24	14	27	14	355-332	317-291
Sw-A13	b	24	14	25	14	355-332	317-293
Sw-A14	b	24	15	25	14	355-332	317-293
Sw-A15	b	24	16	25	14	355-332	317-293
Sw-A16	b	24	14	23	14	355-332	317-295
Sw-A17	b	24	15	25	12	355-332	319-295
Sw-A18	b	24	14	25	15	354-331	315-291
Sw-A19	b	24	14	23	17	354-331	313-291
Sw-A20	c	30	14	25	14	1691-1662	1647-1623
Sw-A21	c	30	14	23	14	1691-1662	1647-1625
Sw-A22	c	24	14	27	14	1685-1662	1647-1621
Sw-A23	c	24	14	25	14	1685-1662	1647-1623
Sw-A24	c	24	15	25	14	1685-1662	1647-1623
Sw-A25	c	24	16	23	14	1685-1662	1647-1623
Sw-A26	c	24	14	23	14	1685-1662	1647-1625
Sw-A27	c	24	15	25	12	1685-1662	1649-1625
Sw-A28	c	24	14	25	18	1689-1666	1647-1623
Sw-A29	c	24	14	23	18	1689-1666	1647-1625
